# Supplementary material for: A membrane transporter determines the spectrum of activity of a potent platinum–acridine hybrid anticancer agent
Source: Sci Rep. 2020 Sep 16;10:15201. doi: 10.1038/s41598-020-72099-z (PMC7494928; doi:10.1038/s41598-020-72099-z)
Supplement: Supplementary file 1 — Supplementary Information 1. [file 41598_2020_72099_MOESM1_ESM.xlsx]

## Sheet: Figure 2c
	Supplementary Data Source file for :
	A membrane transporter determines the spectrum of activity of a potent platinum–acridine hybrid anticancer agent
	Xiyuan Yao1, Noah H. Watkins1, Heather Brown-Harding2 & Ulrich Bierbach1,3,*
	Comp. 1 w/o pyrimethamine	Comp. 1 w/ pyrimethamine
	8421	2598
	7512	2988
	7885	3853
	5804	4108
	7831	2190
	6123	3911
	7517	2320
	7574	2572
	5520	2112
	7123	3429
	6068	2882
	6366	2827
	5350	2365
	7823	3107
	6167	3882
	10249	2881
	8153	2932
	9402	2336
	7646	3643
	9526	4567
	8189	2910
	6758	2950
	10945	3346
	7383	2393
	9678	2110
	6486	2218
	4075	2535
	5181	2703
	6050	2813
	7193	2646
	6057	1881
	8014	2508
	7684	2851
	7441	2919
	6667	2685
	6327	2653
	5744	2233
	6376	2018
	7180	1842
	5800	2158
	6995	2529
	6118	2838
	5975	2876
	6623	2158
	7747	2417
	8576	2240
	7163	4030
	6237	1834
	5758	2108
	7520	2360
	5384	2885
	5401	2661
	6406	2531
	6121	2218
	6531	1398
	5992	1559
	6651	1592
	7158	1665
	5701	2270
	7382	2271
	7887	1964
	9214	2346
	7502	2074
	7834	1980
	6499	2659
	10468	2555
	7154	2176
	8610	2027
	7154	2690
	8610	2278
	6465	2634
	6158	2625
	6752	2425
	10101	3017
	9894	3495
	8211	4032
	5063	4498
	4670	2744
	5291	2895
	6360	2787
	4775	3950
	4378	3029
	5666	2277
	4728	2319
	6215	2375
	5077	3177
	5391	2153
	5562	2176
	7328	2519
	5928	3084
	2827	2756
	6827	3072
	4217	2699
	6755	2177
	7124	3606
	5652	3901
	7090	3823
	9314	2595
	8133	3122
	8169	2677
	6722	3523
	6212	2921
	4781	4200
	7210	4220
	10336	2993
	6189	2364
	9558	2542
	7604	3738
	6632	3833
	6717	3653
	6656	3157
	6605	2750
	7523	2423
	7113	2761.24
	8580	668.608
	8279
	4967
	7434
	9621
	6239
	7062
	6239
	5087
	5647
	5137
	9381
	4106
	7826
	5187
	6902.56
	1500.41

## Sheet: Figure 2d
	Sample			195 Pt [ He ]
		Rjct	Sample Name	Conc. [ ppt ]	Conc. RSD	CPS
		FALSE	0 ppt	<0.000	N/A	93.44
		FALSE	20 ppt	20.5759	7.88101	307.02			20	213.58
		FALSE	50 ppt	57.3694	28.0183	654.083			50	560.643
		FALSE	100 ppt	92.0424	6.10235	981.143			100	887.703
		FALSE	200 ppt	202.079	9.41558	2019.09			200	1925.65
		FALSE	H2O	6.0707	90.8524	170.197
		FALSE	CONTROL	42.5112	30.1015	513.93					ng/million
		FALSE	MATE 01	108.318	23.1145	1134.67			62.9209	620.74	3.14604
		FALSE	MATE 02	92.7498	9.73328	987.817			47.1914	473.887	2.35957
		FALSE	SCRAMBLE 01	160.328	8.94051	1625.27			115.469	1111.34	5.77343
		FALSE	SCRAMBLE 02	118.934	8.93841	1234.8			73.6458	720.87	3.68229
		FALSE	Comp. 1 01	172.004	11.8117	1735.4			127.265	1221.47	6.36327
		FALSE	Comp. 1 02	153.958	11.8278	1565.17			109.032	1051.24	5.4516
		FALSE	Comp. 1 PYR 01	46.4027	0.00131904	550.637			0.365102	36.7067	0.0182551
		FALSE	Comp. 1 PYR 02	89.5669	21.3757	957.793			43.9756	443.863	2.19878
		FALSE	Comp. 1 PYR 03	49.5873	21.724	580.677			3.58269	66.7467	0.179134

## Sheet: Figure 2e
Plate 1
Control	10 nM PM & 100 nM Comp. 1	10 nM PM	100 nM PM & 100 nM Comp. 1	100 nM PM	100 nM Comp. 1
2.602	0.379	2.329	2.341	2.182	0.134	99.8593	14.5452	89.3821	89.8427	83.7406	5.14264
2.548	0.287	2.96	2.344	2.907	0.144	97.7869	11.0145	113.599	89.9578	111.565	5.52642
2.55	0.298	2.719	2.321	2.81	0.225	97.8636	11.4366	104.349	89.0751	107.842	8.63503
2.636	0.427	2.651	2.157	2.762	0.29	101.164	16.3874	101.74	82.7811	106	11.1296
2.596	0.278	2.764	2.268	2.844	0.288	99.629	10.6691	106.076	87.0411	109.147	11.0528
2.702	0.353	2.134	2.314	2.959	0.138	103.697	13.5474	81.8984	88.8064	113.56	5.29615
2.60567
Plate 2
Control	10 nM PM & 100 nM Comp. 1	10 nM PM	100 nM PM & 100 nM Comp. 1	100 nM PM	100 nM Comp. 1
2.317	0.521	1.445	1.261	2.022	0.234	94.9396	21.3481	59.2092	51.6697	82.8519	9.5882
2.333	0.453	2.533	2.775	2.049	0.259	95.5952	18.5618	103.79	113.706	83.9582	10.6126
2.32	0.857	2.477	2.764	2.853	0.283	95.0625	35.1158	101.496	113.255	116.902	11.596
2.822	0.511	2.453	2.624	2.728	0.33	115.632	20.9383	100.512	107.519	111.78	13.5218
2.363	0.839	2.349	2.573	2.205	0.354	96.8244	34.3782	96.2508	105.429	90.3503	14.5052
2.488	0.575	2.537	2.172	2.34	0.257	101.946	23.5607	103.954	88.9982	95.882	10.5306
2.4405

## Sheet: Figure 3a
All gels shown in data source are the raw picture files acquired after exposure using an Amersham Imager 600 and presented here without cropping, contrast adjustment, or any other form of modifications. Two exposures time are included for each blot
					Left blot: GAPDH				Right blot: hMATE1
exposure for 3 min
		170
		130
		100
		70
		55
		40
		35
		25
		15
		10
exposure for 1 min

## Sheet: Figure 3c
Sample			195 Pt [ He ]				195 Pt [ He ] Replicate Data
	Rjct	Sample Name	Conc. [ ppt ]	Conc. RSD	CPS	CPS RSD	CPS Rep01	CPS Rep02	CPS Rep03
	FALSE	0 ppt	0	N/A	186.88	17.2	210.24	200.22	150.17
	FALSE	20 ppt	50.995	12.7	1468.37	11.1	1611.89	1291.49	1501.73	20	1281.49
	FALSE	50 ppt	50.465	10.8	1455.04	9.4	1611.9	1361.59	1391.63	50	1268.16
	FALSE	100 ppt	102.66	3.3	2766.68	3.1	2843.42	2673.24	2783.39	100	2579.8
	FALSE	200 ppt	229.246	0.2	5947.75	0.2	5957.66	5947.84	5937.74	200	5760.87
195 Pt [ He ] : CPS RSD value = 5.92 is over the allowed maximum = 5.00	FALSE	500 ppt	486.483	6	12412	5.9	12108.2	13250.4	11877.4	500	12225.1
	FALSE	rinse_HNO3	<0.000	N/A	73.41	41.7	100.11	40.04	80.09			ng/million
	FALSE	silence1_100219	48.738	20.2	1411.65	17.6	1321.53	1692.01	1221.41	36.2719	1198.07	1.51133
	FALSE	silence2_100219	52.457	9.6	1505.09	8.4	1391.63	1641.93	1481.72	40.1369	1291.51	1.67237
	FALSE	silence3_100219	49.801	17.3	1438.36	15	1641.96	1211.42	1461.7	37.3767	1224.78	1.55736
	FALSE	silencecontrol1	95.621	1.3	2589.8	1.2	2563.08	2583.14	2623.17	85.0041	2376.22	3.54184
	FALSE	silencecontrol2	92.302	1.1	2506.39	1	2533.13	2483.03	2503.01	81.554	2292.81	3.39808
	FALSE	silencecontrol3	71.448	14.5	1982.34	13.2	1852.15	2282.72	1812.16	59.8776	1768.76	2.4949
	FALSE	control	1.062	213.2	213.58	26.7	260.3	230.26	150.17		0

## Sheet: Figure 3d
100 nM 24 hours drug incubation
Plate 1					Plate 2
slc47a1	+	+				+	+
scramble			+	+				+	+
comp.1.	+		+			+		+
	1.75	1.97	1.144	1.698		1.929	2.396	1.68	2.116
	1.736	2.068	1.417	1.953		1.995	2.42	1.651	2.284
	1.763	2.13	1.442	1.809			2.408		2.2
		2.056		1.82
viability	85.1167		62.8571			80.108		76.3636
	84.4358		77.8571			82.8488		75.0455
	85.749		79.2308
1 µM 24 hours drug incubation
Plate 1					Plate 2
slc47a1	+	+				+	+
scramble			+	+				+	+
comp.1.	+		+			+		+
	1.228	1.902	0.837	1.797		1.661	2.076	0.829	1.771
	1.367	2.366	0.887	2.372		1.626	2.649	0.889	2.072
	1.12	1.799	0.756	1.802		1.628	2.35	0.913	2.282
		2.02233		1.99033			2.35833		2.04167
viability	60.7219		42.0533			70.4311		40.6041
	67.5952		44.5654			68.947		43.5429
	55.3816		37.9836			69.0318		44.7184
1 µM 48 hours drug incubation
Plate 1					Plate 2
slc47a1	+	+				+	+
scramble			+	+				+	+
comp.1.	+		+			+		+
	0.508	2.562	0.367	2.342		0.836	2.134	0.595	2.117
	0.661	2.391	0.392	2.361		1.2	2.697	0.723	2.884
	0.546	2.319	0.315	2.095		1.144	2.896	0.714	2.938
		2.424		2.266			2.57567		2.64633
viability	20.9571		16.1959			32.4576		22.4839
	27.269		17.2992			46.5899		27.3208
	22.5248		13.9011			44.4157		26.9807

## Sheet: Figure 4e
				Yellow: 2.5 mM E/E; Blue: 5 mM E/E
		1	2	3	4	5	6	7	8	9	10	11	12
	A			no pt	1 µM pt	10 µM pt	no pT	no pT	1 µM Pt	1 µM Pt	10 µM pt	10 µM pt
	B			0.269	0.426	0.311	0.371	0.392	0.317	0.459	0.266	0.193
	C			0.484	0.534	0.301	0.541	0.537	0.638	0.591	0.287	0.245
	D			0.421	0.474	0.343	0.566	0.611	0.526	0.499	0.247	0.223			Medium change after 4 hrs for row E-G
	E			0.51	0.583	0.422	0.473	0.642	0.499	0.404	0.493	0.382	-0.001
	F			0.294	0.543	0.453	0.507	0.513	0.483	0.465	0.374	0.456	0.003
	G			0.456	0.401	0.54	0.108	0.527	0.326	0.33	0.355	0.453	-0.002
	H
							2.5	5	2.5	5	2.5	5		2.5 µM E/E	5 µM E/E
					94.1436	68.7293			57.2719	79.9652	48.0578	33.6237		81.989	86.6298
				0.4525	118.011	66.5193	0.5535	0.574	115.266	102.962	51.8519	42.6829		119.558	118.674
					104.751	75.8011			95.0316	86.9338	44.6251	38.8502		125.083	135.028

## Sheet: Figure 4f
All gels shown in data source are the raw picture files acquired after exposure using an Amersham Imager 600 and presented here without cropping, contrast adjustment, or any other form of modifications. Two exposures time are included for each blot
			Left blot: GAPDH			Right blot: hMATE1								Same Image with chemiluminescence only
exposure time 20s
170
130
100
70
55
40
35
25
15
10
exposure time 10s

## Sheet: Fig. S4 untreat A549
All gels shown in data source are the raw picture files acquired after exposure using an Amersham Imager 600 and presented here without cropping, contrast adjustment, or any other form of modifications.
				Left blot: GAPDH					Right blot: hMATE1
	170
	130
	100
	70
	55
	40
	35
	25
	15
	10

## Sheet: Fig. S5 A
All gels shown in data source are the raw picture files acquired after exposure using an Amersham Imager 600 and presented here without cropping, contrast adjustment, or any other form of modifications. Two exposures time are included for each blot
			Left blot: GAPDH			Right: hMATE1
Exposure for 1 min																Same Image with chemiluminescence only
170
130
100
70
55
40
35
25
15
10
	Exposure at 30 second

[truncated: 3 more sheets: Fig. S5 C, Fig. S5 D, Fig. S8 B]
