# Supplementary material for: A membrane transporter determines the spectrum of activity of a potent platinum–acridine hybrid anticancer agent
Source: Sci Rep. 2020 Sep 16;10:15201. doi: 10.1038/s41598-020-72099-z (PMC7494928; doi:10.1038/s41598-020-72099-z)
Supplement: Supplementary file 3 — Supplementary Table S7. [file 41598_2020_72099_MOESM3_ESM.xlsx]

## Sheet: Significant
A membrane transporter determines the spectrum of activity of a potent platinum–acridine hybrid anticancer agent
Xiyuan Yao1, Noah H. Watkins1, Heather Brown-Harding2 & Ulrich Bierbach1,3,*
Table S7. Pattern Comparison for SLC47A1 Expression in NCI CellMiner*
CellMiner Address:	https://discover.nci.nih.gov/cellminer/																									William C. Reinhold
05-14-2019	Pattern Comparison a																									NIH
CellMiner Database Version:	2.2																									Developmental Therapeutics Branch
Human Genome Version:	HG 19																									Phone	301-496-9571
Date:	04-17-2019																									FAX	301-402-0752
Input data:	SLC47A1																									wcr@mail.nih.gov
Number of genes:	25683
Number of drugs:	21738
Number of miRNA:	361		* Genes for which a negative correlation exists between DNA methylation status and SLC47A1 mRNA levels are highlighted in green.												scroll down for negatively correlated genes
Table 1: All correlations between the selected input pattern and several parameters a
			Drug activities b					Genetic variants: Amino acid changing c				Genetic variants: Protein function affecting d				DNA Methylation e				DNA gene copy number f				Gene transcript levels (microarrays) g					mircoRNA levels h					Protein: RPPA levels i				Protein: SWATH levels j					Miscellaneous phenotypic parameters k
Correlations k	P-value	NSC number l	Name	Mechanism m	FDA status		Correlations k	P-value	Gene symbol		Correlations k	P-value	Gene symbol		Correlations k	P-value	Gene symbol		Correlations k	P-value	Gene symbol		Correlations k	P-value	Gene symbol		Correlations k	P-value	Name	Location		Correlations k	P-value	Gene symbol	Antibody		Correlations k	P-value	Gene symbol		Correlations k	P-value	Parameter	Indices n
0.526	2.3e-05	714620	-	-	-		0.562	3e-06	BRF2		0.561	3e-06	MYH2		0.53	1.3e-05	PIP4K2C		0.471	0.000147	MIR4731		1	0	SLC47A1		0.334	0.009199	hsa-miR-362-3p	Xp11.23		0.382	0.002587	NCAM1	NCAM1		0.442	0.000413	MOGS		0.36	0.004666	Radiation response phenotype	SF2 25
0.524	3.4e-05	741916	-	-	-		0.558	4e-06	MX1		0.536	1e-05	TTC8		0.49	7e-05	KLF13		0.468	0.000162	GTF2A1L		0.582	1e-06	ASTN1		-0.349	0.006237	hsa-miR-155	21q21.3
0.571	5.1e-05	622727	-	-	-		0.547	6e-06	MYH2		0.53	1.3e-05	OR2T1		0.489	7.3e-05	ANP32B		0.467	0.000168	LHCGR		0.548	6e-06	MDGA2
0.49	9.4e-05	740025	-	-	-		0.535	1e-05	RBM10		0.529	1.4e-05	PTPN14		0.459	0.000223	EEF1DP3		0.464	0.000191	NRXN1		0.541	8e-06	ADAM23
0.587	0.000106	33434	isoquinolinium (8ci), 2,2'-decamethylenedi-, dibromide	-	-		0.528	1.5e-05	SSTR3		0.522	1.9e-05	KIF3C		0.448	0.000333	RNU6-2		0.458	0.000232	MIR3682		0.534	1.1e-05	CERS1
0.543	0.000114	632792	-	-	-		0.522	1.9e-05	RBFOX2		0.507	3.6e-05	SHROOM1		0.444	0.00038	SLC6A9		0.458	0.000236	STON1-GTF2A1L		0.532	1.2e-05	EID3
0.542	0.000119	632794	-	-	-		0.515	2.6e-05	CCNA1		0.499	5e-05	OR4X2		0.438	0.000466	HRSP12		0.458	0.000238	SLC8A1-AS1		0.527	1.8e-05	CTSL3P
0.465	0.000301	725901	-	-	-		0.51	3.1e-05	SUSD1		0.483	9.4e-05	STAT2		0.436	0.000498	NEMP2		0.457	0.000244	CDRT4		0.52	2e-05	TUB
0.449	0.000455	736023	-	-	-		0.507	3.6e-05	NAT9		0.46	0.000215	EDIL3		0.433	0.000546	P2RY11		0.457	0.000245	TVP23C		0.519	2.2e-05	CTSLP4
0.498	0.000506	732192	-	-	-		0.499	5e-05	OR4X2		0.454	0.000266	KEL		0.433	0.000553	HMGA2		0.457	0.000245	TVP23C-CDRT4		0.517	2.3e-05	EPGN
0.46	0.000536	699026	-	-	-		0.493	6.3e-05	KIF3C		0.454	0.000269	DYRK4		0.429	0.000636	COL16A1		0.457	0.000246	FSHR		0.505	3.8e-05	OSGIN1
0.461	0.000577	724700	-	-	-		0.492	6.6e-05	C17orf98		0.452	0.00029	DCAF8		0.428	0.000647	SPAG4		0.457	0.000246	CDRT15		0.5	4.8e-05	CTSLP6
0.458	0.000649	293061	-	-	-		0.484	8.8e-05	EDIL3		0.45	0.00031	SLC18A1		0.412	0.001067	CNN2		0.457	0.000246	CDRT15P1		0.496	5.6e-05	FIGF
0.425	0.000712	677950	-	-	-		0.475	0.000126	NOL4L		0.45	0.00031	SUSD1		0.399	0.001588	PPP1R13L		0.457	0.000246	COX10		0.492	6.6e-05	CTSL
0.534	0.000794	632816	bis(2-benzoyl-1,3-indanedionato)manganese(ii)dihydrate	-	-		0.47	0.000153	OR2T1		0.45	0.00031	UBE2J1		0.397	0.001678	RAC2		0.457	0.000246	COX10-AS1		0.492	6.6e-05	CNTN1
0.42	0.000921	753790	-	-	-		0.466	0.000176	ZFYVE27		0.448	0.000327	NUP85		0.395	0.001775	HOXA6		0.457	0.000246	HS3ST3B1		0.479	0.00011	PIR
0.454	0.000932	627787	-	-	-		0.463	0.000197	ADGRG7		0.445	0.000364	BDKRB1		0.392	0.001962	LIN9		0.457	0.000246	MGC12916		0.478	0.000114	C1orf115
0.415	0.001311	2785	-	-	-		0.46	0.000217	PACRGL		0.445	0.000364	PMEPA1		0.389	0.002125	POP1		0.454	0.000268	CDRT15P2		0.468	0.00016	WISP2
0.406	0.001428	693180	4-(5-methoxy-1-methyl-4,7-dioxoindol-3-yl)-2-methylthiazole	-	-		0.459	0.000223	OR51F2		0.445	0.000364	SLC10A4		0.387	0.002268	PRDX2		0.454	0.000268	TBC1D26		0.468	0.000165	BTD
0.4	0.001717	291094	Streptonigrin analog (EtNH)	-	-		0.457	0.000239	TACC1		0.445	0.000364	SMR3A		0.386	0.002293	RAPGEF3		0.454	0.000268	ZNF286A		0.456	0.00025	NAT8L
0.399	0.001894	134390	-	-	-		0.453	0.000279	TRIM4		0.445	0.000364	SV2C		0.386	0.002308	DUS3L		0.454	0.000272	TRIM16		0.452	0.000291	LINC00473
0.482	0.001898	622611	-	-	-		0.453	0.00028	INA		0.445	0.000364	ACSBG1		0.386	0.002309	AGL		0.453	0.000277	MEIS3P1		0.454	0.000305	CTSLP2
0.406	0.001918	674449	-	-	-		0.453	0.000282	NFIL3		0.445	0.000364	ADAM30		0.381	0.002665	OR4F16		0.453	0.000277	SLC8A1		0.446	0.000353	NQO1
0.458	0.001997	18894	valerolactim	-	-		0.452	0.000285	KLK1		0.445	0.000364	AGK		0.379	0.002859	STAM		0.453	0.00028	GPR75		0.445	0.000362	ABCA8
0.402	0.002112	735209	-	-	-		0.452	0.00029	DCAF8		0.445	0.000364	ANKEF1		0.378	0.002885	HAPLN2		0.452	0.000284	STON1		0.442	0.000413	HSD17B14
0.451	0.002114	362342	-	-	-		0.45	0.00031	UBE2J1		0.445	0.000364	APCS		0.378	0.002922	HOXA10		0.452	0.00029	CDRT1		0.441	0.000424	SLC38A6
0.436	0.002184	378695	-	-	-		0.449	0.000321	SHROOM1		0.445	0.000364	BAG3		0.378	0.002924	IGFBP6		0.451	0.000303	THUMPD2		0.436	0.000489	PCSK2
0.391	0.002213	661940	2-(2-chloroethoxy)naphthazarin	-	-		0.448	0.000327	RNF133		0.445	0.000364	C2orf83		0.373	0.003328	PRPF19		0.449	0.000321	REG1A		0.436	0.000495	B9D1
0.447	0.002338	634794	-	-	-		0.446	0.000356	KIF3B		0.445	0.000364	CAMK2D		0.372	0.003466	FOXP1		0.448	0.000326	GPR75-ASB3		0.436	0.000496	PDK4
0.389	0.002343	757400	pentamidine isethionate	-	-		0.446	0.000358	CHRDL1		0.445	0.000364	CDC45		0.371	0.003476	HBE1		0.448	0.000329	REG1P		0.43	0.000598	TXNRD1
0.435	0.002508	641151	1,2-dimethyl-phenothiazone	-	-		0.445	0.000364	SMR3A		0.445	0.000364	CHST6		0.37	0.003659	KEAP1		0.448	0.000329	REG3A		0.43	0.000611	LXN
0.389	0.002531	144694	-	-	-		0.445	0.000364	AGK		0.445	0.000364	COX8C		0.369	0.003749	PCMT1		0.448	0.000333	REG1B		0.433	0.000615	NOTCH4
0.43	0.002541	622004	cyclopentane-1,2,3-trione 2-p-methoxyphenylhydrazone	-	-		0.445	0.000364	APCS		0.445	0.000364	CPXM1		0.368	0.003826	CHRND		0.448	0.000336	HS3ST3A1		0.432	0.000641	PTENP1
0.382	0.003089	767650	-	-	-		0.445	0.000364	BTK		0.445	0.000364	DRC7		0.367	0.003973	ZBTB18		0.448	0.000336	REG3G		0.427	0.000672	HTR2B
0.375	0.003115	602617	benzo[g]quinoxaline-5,10-dione, 5,10-dihydro-2,3-dimethyl-	-	-		0.445	0.000364	C2orf83		0.445	0.000364	EPOR		0.365	0.004117	CAPN11		0.447	0.000339	ASB3		0.426	0.000686	TNPO1
0.377	0.003229	658257	naphthalene-1,2-dione, 4-[(4-bromophenyl)amino]-, 1-oxime	-	-		0.445	0.000364	GKN1		0.445	0.000364	ESX1		0.364	0.004198	OR4F3		0.446	0.000351	TEKT3		0.424	0.000739	NPAS1
0.406	0.003457	642009	-	-	-		0.445	0.000364	GTSF1		0.445	0.000364	GATA2		0.364	0.004301	OR4F16		0.444	0.000376	PPP1R21		0.422	0.000774	CIDEC
0.406	0.00347	636520	-	-	-		0.445	0.000364	GZMB		0.445	0.000364	GKN1		0.362	0.004454	TCF7		0.444	0.000379	PMP22		0.421	0.000801	HTRA1
0.404	0.003605	641461	-	-	-		0.445	0.000364	HTRA3		0.445	0.000364	GTSF1		0.362	0.004518	METAP1D		0.443	0.000399	PSME4		0.421	0.000814	BEGAIN
0.395	0.003713	737027	[(palm-pro-gly)1 d-phe2 ala3 d-lys6]-lh-rh	-	-		0.445	0.000364	ITPRIP		0.445	0.000364	GZMB		0.361	0.004551	DIS3L		0.442	0.000406	SNAR-H		0.42	0.000835	MAGEA4
0.378	0.003767	751132	-	-	-		0.445	0.000364	JUNB		0.445	0.000364	ITPRIPL2		0.361	0.004565	FAM110D		0.441	0.000424	FOXN2		0.419	0.000864	PPEF1
0.408	0.0044	651858	-	-	-		0.445	0.000364	PALM2		0.445	0.000364	JUNB		0.36	0.004707	MT1E		0.44	0.000437	MORN2		0.418	0.000903	ATP2A2
0.381	0.004431	744152	-	-	-		0.445	0.000364	PLAA		0.445	0.000364	LRCH1		0.36	0.00477	GORASP2		0.439	0.000456	TMEM178A		0.415	0.000984	MBTPS2
0.364	0.004619	679824	5,8-quinolinedione, 7-[(2,2-diphenylethyl)amino]-	-	-		0.445	0.000364	RAB39A		0.445	0.000364	MX1		0.358	0.004919	USE1		0.437	0.000487	MIR4264		0.414	0.001003	SLC35E3
0.368	0.004882	707839	-	-	-		0.445	0.000364	RNF149		0.445	0.000364	NFIL3		0.358	0.004945	SHB		0.436	0.000501	FBXO11		0.409	0.00117	TWIST2
0.388	0.004901	699818	-	-	-		0.445	0.000364	SLC2A3		0.445	0.000364	NOL4L		0.358	0.004979	GAS2		0.435	0.000512	CDRT7		0.408	0.001201	RNF112
0.373	0.005074	620107	pentamidine isethionate	-	-		0.445	0.000364	SLC45A3		0.445	0.000364	NR3C2		0.356	0.005207	ZFP36L1		0.435	0.000515	MSH6		0.408	0.001225	LAMA1
0.36	0.005086	734509	-	-	-		0.445	0.000364	TMBIM6		0.445	0.000364	NRROS		0.355	0.005441	APOC1P1		0.435	0.000515	AKAP10		0.408	0.001231	C22orf23
0.36	0.005098	282150	benzenethiol, 2-amino-5-methyl-	-	-		0.445	0.000364	WDR89		0.445	0.000364	OR10G8		0.354	0.005501	CSDC2		0.433	0.000546	DHX57		0.405	0.001344	CPLX2
0.357	0.005443	750104	5,10-dimethoxybenzo[g]quinolin-2(1h)-one	-	-		0.445	0.000364	WNT4		0.445	0.000364	OR1A1		0.354	0.005545	RNU6-2		0.431	0.000584	ACYP2		0.405	0.001348	ANO5
0.391	0.005462	642288	-	-	-		0.445	0.000364	CD8A		0.445	0.000364	OR9A4		0.352	0.005864	NOTCH4		0.431	0.000596	ARHGEF33		0.404	0.001364	CHRNA6
0.357	0.005467	676986	-	-	-		0.445	0.000364	CDCA7		0.445	0.000364	PALM2		0.351	0.005938	DUSP18		0.43	0.000599	CHAC2		0.403	0.001392	TRPM3
0.368	0.005748	649087	-	-	-		0.445	0.000364	ORAOV1		0.445	0.000364	PGLYRP3		0.351	0.005988	CELF1		0.429	0.000625	ULK2		0.407	0.001394	GDNF-AS1
0.405	0.005773	732200	-	-	-		0.445	0.000364	PTTG1IP		0.445	0.000364	PIK3CD		0.351	0.005991	CRABP2		0.429	0.000625	CYP1B1		0.399	0.001575	TFAP2A
0.366	0.005961	718306	-	-	-		0.445	0.000364	SLC17A7		0.445	0.000364	PNPLA5		0.351	0.006018	PLEKHA2		0.429	0.000625	RMDN2		0.398	0.001628	C7orf25
0.373	0.005984	604979	-	-	-		0.443	0.000392	TMEM196		0.445	0.000364	PPP1R13L		0.35	0.006108	HOXA9		0.428	0.000642	CDC42EP3		0.398	0.001638	PCDHA10
0.351	0.006459	84167	-	-	-		0.438	0.000464	SLCO4C1		0.445	0.000364	PROKR2		0.35	0.006132	NINJ1		0.427	0.000674	TSPYL6		0.397	0.001702	VAX2
0.354	0.006477	264137	Elliptinium Acetate	-	Clinical trial		0.436	0.000495	ZG16B		0.445	0.000364	PRR5L		0.349	0.006327	FOSL1		0.426	0.000689	CAMKMT		0.4	0.001709	CA6
0.38	0.006546	625618	azacycloheptane, 4-acetyl-1-methyl-4-phenyl, hydrate [10:1]	-	-		0.432	0.000563	TRIM7		0.445	0.000364	RAB39A		0.349	0.006341	RPE		0.426	0.000693	MAP4K3		0.395	0.001782	ZNF536
0.357	0.00695	683238	2-(p-toluene sulfonyl)-l-glutamic acid hydrazide	-	-		0.431	0.000579	FOXN3		0.445	0.000364	RBM10		0.348	0.006364	SELPLG		0.426	0.000697	CDKL4		0.394	0.001855	NME4
0.383	0.007137	620691	-	-	-		0.429	0.000624	ZSCAN29		0.445	0.000364	SLC22A23		0.348	0.006378	CCDC6		0.425	0.000701	LOC728730		0.393	0.001899	LOC100505912
0.349	0.00725	172774	-	-	-		0.428	0.000638	AMT		0.445	0.000364	SPATA5L1		0.348	0.006454	C11orf21		0.425	0.000706	ERLEC1		0.396	0.001932	SYT6
0.352	0.007748	668351	-	-	-		0.428	0.000646	TCTEX1D1		0.445	0.000364	TBX22		0.347	0.006591	CHRNG		0.425	0.000711	C2orf73		0.392	0.001965	PLCH1-AS1
0.353	0.008258	720565	-	-	-		0.426	0.000686	LARP4		0.445	0.000364	TMBIM6		0.345	0.007001	RASIP1		0.425	0.000711	RPL23AP32		0.391	0.001982	MFF
0.352	0.008462	719923	-	-	-		0.425	0.000706	LAMC2		0.445	0.000364	TMED9		0.343	0.007309	ELMSAN1		0.423	0.000749	LOC388942		0.391	0.002002	CLIP1
0.339	0.008556	713198	-	-	-		0.425	0.000722	PEX19		0.445	0.000364	WFDC5		0.343	0.007311	SF3B6		0.423	0.000754	MIR548AD		0.39	0.002051	LINC01102
0.339	0.008584	755892	Hydrastinine HCl	NonCan:Antihemorrhagic	Clinical trial		0.423	0.000757	SNAPC1		0.445	0.000364	WNT4		0.343	0.007354	PRSS36		0.423	0.000754	PPM1B		0.393	0.002101	KLF14
0.345	0.008621	659780	-	-	-		0.42	0.000825	FAM26E		0.445	0.000364	ZBTB7B		0.342	0.007404	JUNB		0.423	0.000754	PREPL		0.388	0.002172	MORF4L1P7
0.354	0.008645	675995	-	-	-		0.419	0.000871	PROKR2		0.445	0.000364	ZNF549		0.342	0.007548	BPI		0.423	0.000754	SLC3A1		0.388	0.002195	GABRA5
0.339	0.008648	718156	1-phenazinecarboxylic acid, (phenylmethylene)hydrazide	-	-		0.417	0.00092	CPXM1		0.445	0.000364	BIRC2		0.34	0.007831	SORBS1		0.423	0.000755	ATL2		0.387	0.002236	ANGPT2
0.336	0.008677	677945	-	-	-		0.417	0.000922	TAGLN		0.445	0.000364	BMP7		0.339	0.008038	PNP		0.423	0.000755	CYP1B1-AS1		0.386	0.002317	INSL4
0.378	0.008836	45384	mes (van)	-	-		0.416	0.000959	SLC10A4		0.445	0.000364	CMA1		0.338	0.008215	RNY4P1		0.423	0.000764	LRPPRC		0.386	0.002321	PI15
0.341	0.008907	97885	-	-	-		0.413	0.001048	ZNF134		0.445	0.000364	EYA3		0.337	0.008482	AMHR2		0.421	0.000799	KCNK12		0.385	0.002389	JAM3
0.349	0.008919	292256	-	-	-		0.413	0.001049	TRAPPC2L		0.445	0.000364	HIST1H2AD		0.337	0.008543	SERPINA1		0.421	0.000803	MSH2		0.385	0.002419	LOC732229
0.351	0.009275	675994	-	-	-		0.41	0.001125	PAN2		0.445	0.000364	HRASLS5		0.335	0.008845	SF3B1		0.421	0.000806	GALM		0.384	0.002427	FAM124A
0.353	0.009433	329086	mitomycin c,methylamine fr. streptomyces caespitosus	-	-		0.409	0.001193	EXOSC8		0.445	0.000364	KHK		0.334	0.009006	HAMP		0.421	0.000806	GEMIN6		0.387	0.002434	VAX1
0.347	0.009492	687534	-	-	-		0.408	0.00123	OR2W3		0.445	0.000364	LANCL2		0.334	0.009041	CLMP		0.421	0.000806	HNRNPLL		0.384	0.002452	AGFG1
0.356	0.00965	143677	-	-	-		0.406	0.0013	MCCC1		0.445	0.000364	OR51B2		0.334	0.009202	MLH3		0.421	0.000806	SRSF7		0.384	0.002458	PARD6G
0.336	0.009851	706992	-	-	-		0.405	0.001317	LAT2		0.445	0.000364	OR9I1		0.333	0.009216	NREP		0.421	0.000806	ABCG5		0.383	0.002501	NRG3
0.336	0.009905	31717	tetraethyleniminobenzoquinone	-	-		0.404	0.001354	EYA3		0.445	0.000364	ORAOV1		0.333	0.009243	BANF2		0.421	0.000806	ABCG8		0.38	0.002726	LOC392226
-0.339	0.009964	748722	-	-	-		0.403	0.001417	ZHX2		0.445	0.000364	PIGV		0.333	0.009245	TCEA3		0.421	0.000806	DYNC2LI1		0.38	0.002741	ASB5
-0.336	0.009951	722321	-	-	-		0.403	0.001432	PCK1		0.445	0.000364	SLC17A7		0.333	0.009271	SYTL3		0.421	0.000806	LOC728819		0.379	0.002805	TP53I3
-0.331	0.009888	668844	-	-	-		0.402	0.001443	TRRAP		0.445	0.00037	OR10K1		0.332	0.009643	LCK		0.421	0.000806	PLEKHH2		0.379	0.002815	SNAP25
-0.331	0.009803	352330	bis(helenalinyl)glutarate	-	-		0.401	0.001519	TIGD6		0.443	0.000392	TMEM196		0.332	0.009662	GNG4		0.421	0.000818	SOS1		0.379	0.002829	ZNF582-AS1
-0.331	0.009713	683332	-	-	-		0.4	0.001537	C2orf49		0.437	0.000478	PMFBP1		0.332	0.009665	TNS3		0.42	0.000829	C2orf91		0.379	0.002846	SUSD5
-0.332	0.009529	18877	-	-	-		0.396	0.001735	LMAN1L		0.435	0.000516	BBS10		0.331	0.009671	FILIP1L		0.42	0.000841	EPCAM		0.377	0.002984	AVPI1
-0.347	0.009507	757002	;5-chloro-1-(7-chloro-3-methyl-1,4-dioxyquinoxalin-2-yl)...	-	-		0.395	0.001783	WDR47		0.432	0.000563	TRIM7		0.33	0.009968	CES1P1		0.42	0.000841	MIR559		0.374	0.003265	ZNF542P
-0.335	0.009471	723382	-	-	-		0.395	0.001797	AGTR1		0.43	0.000607	LRRC16B		-0.331	0.009863	WT1		0.419	0.000854	KCNG3		0.374	0.003271	ADCY1
-0.341	0.009466	720093	15deoxy-delta-12,14-pgj2	-	-		0.393	0.00187	ARHGEF25		0.428	0.000648	GAB1		-0.331	0.009857	NPY5R		0.419	0.00086	LRRTM4		0.373	0.003292	EYA4
-0.338	0.009452	718125	2-[(phenylamino)methyl]benzene-1,4-diol	-	-		0.393	0.001872	TCEA2		0.424	0.000733	TTF1		-0.331	0.009837	TMEM155		0.418	0.000896	LOC375196		0.371	0.00354	CYBRD1
-0.364	0.00945	99027	-	-	-		0.392	0.00194	FTO		0.423	0.000749	NBAS		-0.331	0.009822	SLC7A2		0.418	0.000901	COX7A2L		0.37	0.00357	SLC22A17
-0.347	0.009446	623606	7-nitro-1,2,4-benzotriazin-3-amine-1,4-dioxide	-	-		0.392	0.001979	CPS1		0.409	0.00117	MCOLN3		-0.331	0.009821	IL9R		0.418	0.000903	PKDCC		0.37	0.003597	BRSK2
-0.333	0.009435	658445	-	-	-		0.39	0.002071	TMTC2		0.405	0.001345	SLC37A2		-0.331	0.009779	MYH1		0.416	0.000952	ALDH3A2		0.369	0.00373	ADAM11
-0.335	0.009415	228132	benzofurazan, 5-nitro-6-(1-piperidinyl)-, 1-oxide	-	-		0.385	0.002405	ERICH3		0.4	0.001534	SIGLEC8		-0.331	0.009736	HMX2		0.416	0.000952	SLC47A2		0.368	0.003778	PREPL
-0.336	0.009362	668900	-	-	-		0.384	0.002433	ZNF530		0.398	0.001637	NRXN1		-0.331	0.009718	ELOVL2		0.414	0.000995	SOCS5		0.368	0.003794	MIR34A
-0.358	0.009244	713309	-	-	-		0.383	0.002496	CD200		0.398	0.001659	HEATR5B		-0.332	0.009645	FOLH1		0.413	0.001053	SIX3		0.368	0.003802	LOC391768
-0.345	0.009242	15813	-	-	-		0.382	0.002586	MYOM2		0.396	0.001728	INPP4B		-0.335	0.009577	CACNG4		0.412	0.001063	FBXW10		0.37	0.003889	LRRC63
-0.334	0.009207	659648	-	-	-		0.381	0.002636	SPOCK3		0.394	0.001821	TRPC5		-0.332	0.009537	GABRA4		0.412	0.001063	TVP23B		0.366	0.003995	SEMA3E
-0.339	0.009197	727219	2,3,4-tri-o-acetyl-1-s-dimethylarsino-1-thio- a -d-xylose	-	-		0.381	0.002672	BCL2L1		0.391	0.001997	TRPV4		-0.332	0.009508	IL9R		0.411	0.00109	EML4		0.366	0.004035	NECAB2
-0.336	0.009189	382003	-	-	-		0.38	0.002724	MCM6		0.391	0.002026	SLC13A5		-0.332	0.009487	CNTN1		0.411	0.001091	LINC01121		0.366	0.004047	SRXN1
-0.342	0.009166	720700	-	-	-		0.38	0.002739	PRKACB		0.386	0.002309	ZMYND8		-0.332	0.009466	PCDHGC3		0.411	0.001091	SIX2		0.365	0.004141	ALDH3A2
-0.358	0.009161	3799	-	-	-		0.38	0.002774	EMC10		0.386	0.002318	ST18		-0.332	0.009445	SVEP1		0.411	0.001098	LOC100134259		0.368	0.004153	RNA5SP462
-0.337	0.009152	348402	-	-	-		0.379	0.002792	ECHDC3		0.382	0.002589	TCN2		-0.333	0.00943	SLC6A11		0.411	0.001098	LOC388948		0.365	0.004176	FAM134B
-0.348	0.009143	743962	-	-	-		0.379	0.002829	PPAT		0.381	0.002672	BCL2L1		-0.333	0.009429	IL9R		0.411	0.001108	SPTBN1		0.367	0.004222	RNA5SP479
-0.337	0.009141	743696	-	-	-		0.378	0.00294	PTPN22		0.38	0.002739	PRKACB		-0.333	0.009429	TTC28		0.411	0.001121	C2orf61		0.364	0.004239	SCARA5
-0.34	0.009081	90736	-	-	-		0.376	0.00309	GGT7		0.38	0.002756	CYP4F22		-0.333	0.009338	IL9R		0.411	0.001121	CALM2		0.367	0.004254	RPS15AP3
-0.334	0.009076	249956	chapliatrin	-	-		0.374	0.003207	HIST1H2AD		0.373	0.003365	CPS1		-0.333	0.009305	TMEM196		0.41	0.001124	MTA3		0.367	0.004265	LOC644070
-0.334	0.009066	672043	-	-	-		0.373	0.003337	BBS2		0.373	0.003375	NR1H3		-0.333	0.009287	RIPPLY2		0.41	0.001137	SRBD1		0.367	0.004299	SDIM1
-0.337	0.009046	704281	-	-	-		0.373	0.003375	NR1H3		0.37	0.003606	KLHL4		-0.333	0.009283	ST8SIA1		0.409	0.001168	TTC7A		0.362	0.004457	TIE1
-0.349	0.009042	711855	-	-	-		0.372	0.003426	PIGV		0.368	0.003835	PTPN11		-0.333	0.009252	SUSD5		0.408	0.001219	SPECC1		0.362	0.004518	HACL1
-0.398	0.009039	19912	cryptopleurine	-	-		0.371	0.003477	C5orf22		0.367	0.003942	FTO		-0.333	0.009243	EPB41L3		0.408	0.001221	MCFD2		0.361	0.004549	SLC45A2
-0.359	0.008969	705869	-	-	-		0.37	0.003618	CR2		0.366	0.004041	CHRNG		-0.334	0.009214	ZNF169		0.408	0.001223	OXER1		0.361	0.004561	LOC344887
-0.34	0.008921	244714	-	-	-		0.369	0.003674	PDZRN4		0.365	0.004107	ETFB		-0.334	0.009204	SYT1		0.406	0.00127	CTNNA2		0.361	0.004632	SPATS2
-0.338	0.008919	747887	-	-	-		0.369	0.003679	RDH8		0.361	0.004613	TRIM22		-0.334	0.0092	KIF5C		0.406	0.001279	THADA		0.36	0.004689	RHOQP3
-0.335	0.008883	682991	benzo[1,2-b:4,5-b']-dithiophene-4,8-dione, 2,6-dinitro-	-	-		0.369	0.003749	OR56A3		0.36	0.004758	EPB41L5		-0.334	0.009195	IL9R		0.405	0.001334	LINC01122		0.363	0.004733	SNCB
-0.341	0.008882	763621	;(Z)-3-((2-(4-(trifluoromethyl)phenyl)-3H-benzo[d]imidaz...	-	-		0.369	0.003759	DKK2		0.357	0.005146	NCAN		-0.334	0.009114	TFAP2A		0.404	0.001357	PRPSAP2		0.36	0.004762	CFAP36
-0.344	0.008853	736435	-	-	-		0.368	0.003787	RHNO1		0.356	0.005238	THBS2		-0.334	0.00911	WHSC1		0.404	0.001363	VRK2		0.362	0.004838	CDH7
-0.338	0.008838	149286	1,4-pentadien-3-one, 1,5-di-3-pyridyl-	-	-		0.368	0.003835	PTPN11		0.354	0.005524	SLC6A15		-0.334	0.009095	PHOX2A		0.404	0.001374	LOC1720		0.359	0.004846	SLC38A7
-0.344	0.008835	741942	-	-	-		0.365	0.004108	TSPAN17		0.352	0.005854	MAGEA11		-0.334	0.009055	EPGN		0.403	0.001395	ALDH3A1		0.359	0.004883	PEMT
-0.338	0.008831	745452	-	-	-		0.365	0.004116	GAB1		0.35	0.006114	KAT6B		-0.334	0.009054	SMOC2		0.399	0.001597	CLHC1		0.358	0.004922	TRIM23
-0.363	0.008816	295563	-	-	-		0.365	0.004151	SPTY2D1		0.349	0.006351	C17orf74		-0.335	0.00899	SMG8		0.399	0.001597	MIR4426		0.358	0.004967	MORN2
-0.338	0.008742	682828	-	-	-		0.365	0.004168	CRBN		0.347	0.006529	BTBD11		-0.335	0.008976	GABRA5		0.399	0.001597	RPS27A		0.358	0.004984	RAPGEF4
-0.339	0.008685	700203	-	-	-		0.365	0.004188	OR6N2		0.344	0.007135	KEAP1		-0.335	0.008962	DBX1		0.399	0.001598	EXOC6B		0.357	0.00511	ANKRD18B
-0.345	0.008679	743533	-	-	-		0.36	0.004669	PTPN21		0.343	0.007318	CHST8		-0.335	0.008961	OPN1SW		0.399	0.001599	AFTPH		0.357	0.005124	DNAH17-AS1
-0.336	0.008664	96914	perfluorobenzophenone	-	-		0.36	0.004719	LRRC46		0.342	0.007457	OR5B12		-0.335	0.008889	ALK		0.399	0.001599	LGALSL		0.356	0.005231	CECR2
-0.339	0.008619	661939	-	-	-		0.36	0.00475	NCAN		0.342	0.007497	ATP2B1		-0.335	0.008885	LYPD5		0.399	0.001599	LOC339807		0.356	0.005241	CD200
-0.339	0.0086	716223	-	-	-		0.359	0.004788	COX8C		0.341	0.007735	C3orf70		-0.335	0.00885	MATK		0.399	0.001599	MIR4434		0.356	0.005267	HRK
-0.342	0.008534	659552	3,6-dibromo-3-bromomethyl-7-chloro-7-methyl-1-octene	-	-		0.357	0.005079	OR51F1		0.34	0.007813	PDZRN4		-0.335	0.008847	PCSK2		0.399	0.001599	SERTAD2		0.356	0.005308	LINC01013
-0.337	0.008532	716210	-	-	-		0.356	0.005201	GLI2		0.339	0.008015	CNTLN		-0.335	0.008829	ZNF717		0.399	0.001608	MTIF2		0.355	0.005425	YPEL4
-0.342	0.008501	310342	-	-	-		0.356	0.005239	KLRG1		0.339	0.008127	NFATC1		-0.335	0.008815	TLE1		0.398	0.001621	CCDC88A		0.355	0.00544	G6PD
-0.397	0.008472	658355	-	-	-		0.354	0.005559	LAMB1		0.337	0.008445	SALL3		-0.336	0.008777	NEUROD2		0.398	0.001621	PRORSD1P		0.357	0.005485	PAX7
-0.337	0.008465	604586	2-butenamide, n-(4-chlorophenyl)-4,4,4-trichloro-	-	-		0.354	0.005591	C15orf59		0.337	0.008486	SLCO4C1		-0.336	0.008735	SLC9A4		0.398	0.001637	SLC47A1		0.354	0.005487	TRIM58
-0.352	0.008439	37600	-	-	-		0.353	0.005611	HEATR5B		0.337	0.008491	NUP62		-0.336	0.008729	ZBTB16		0.397	0.001691	CCDC104		0.354	0.005507	BBS5
-0.362	0.008416	718505	-	-	-		0.353	0.005679	OR51S1		0.337	0.008507	TEX101		-0.336	0.008708	COL21A1		0.397	0.001693	FOXO3B		0.357	0.005535	C14orf144
-0.355	0.00841	740506	-	-	-		0.353	0.005681	STYK1		0.335	0.008844	FAM63A		-0.336	0.008636	TOX2		0.397	0.001693	TBC1D28		0.353	0.005644	MEIS3P2
-0.352	0.008409	740272	-	-	-		0.352	0.005778	ASPDH		0.335	0.008844	AMT		-0.336	0.008634	HECW1		0.397	0.001693	TRIM16L		0.353	0.005648	DOLK
-0.343	0.008387	602066	-	-	-		0.352	0.005794	MAGEA11		0.335	0.008844	ARID3A		-0.336	0.008578	AGTR1		0.397	0.001693	ZNF286B		0.353	0.005669	GATA4
-0.34	0.008351	639978	-	-	-		0.351	0.005942	ITGB3		0.335	0.008844	C2orf15		-0.336	0.008571	ZNF727		0.397	0.001698	SMEK2		0.353	0.005705	CDH19
-0.338	0.008317	637827	-	-	-		0.351	0.005944	RGAG1		0.335	0.008844	CUL2		-0.337	0.008563	CD34		0.397	0.001704	PNPT1		0.355	0.005819	LOC100131232
-0.338	0.008309	721951	darinaparsin pyridinium hyrochloride	-	-		0.351	0.006034	KERA		0.335	0.008844	DCLK3		-0.337	0.008542	SLC15A1		0.395	0.001774	B9D1		0.354	0.005894	OR5J2
-0.341	0.008293	618201	1,4-anthracenedione, 5-hydroxy-	-	-		0.35	0.006047	CALHM1		0.335	0.008844	F12		-0.337	0.008535	PSD		0.395	0.001774	EPN2-AS1		0.351	0.005944	INO80B
-0.341	0.008174	747650	2,3-dimethoxy-5h-pyrido[3',2':4,5]pyrrolo[3,2-c]cinnoline	-	-		0.35	0.006066	TSHR		0.335	0.008844	FBXO48		-0.337	0.008486	AMER3		0.395	0.001774	MAPK7		0.35	0.006069	ADCK4
-0.344	0.008154	692411	-	-	-		0.349	0.006264	EZH1		0.335	0.008844	FGL1		-0.337	0.008486	ETNPPL		0.395	0.001774	MFAP4		0.35	0.006078	TDRP
-0.344	0.008149	718729	-	-	-		0.349	0.006349	AEBP1		0.335	0.008844	FH		-0.337	0.008403	ACTL6B		0.395	0.001774	MIR1180		0.349	0.006284	PDE3A
-0.341	0.008143	749296	2-methoxy-5h-pyrido[3,2:4,5]pyrrolo[3,2-c]cinnoline	-	-		0.348	0.006462	DCLK3		0.335	0.008844	FUCA2		-0.337	0.0084	COL19A1		0.395	0.001774	RNF112		0.349	0.006335	KCNJ13
-0.37	0.008096	638646	7-Hydroxystaurosporine	PK:STK	Clinical trial		0.347	0.006678	TRPV4		0.335	0.008844	GDF15		-0.337	0.008388	SLC24A4		0.395	0.001785	EPN2		0.347	0.006528	LAMC3
-0.342	0.008043	743695	-	-	-		0.346	0.006788	ST18		0.335	0.008844	GIMAP1		-0.338	0.00833	MCM7		0.395	0.001797	EPN2-IT1		0.347	0.00653	A2M
-0.342	0.007991	762008	copper(ii) complex with a thiosemicarbazone as a ligand	-	-		0.344	0.007152	CNTLN		0.335	0.008844	HCLS1		-0.338	0.008316	LHFPL4		0.395	0.001797	FAM83G		0.347	0.006605	SLC26A11
-0.342	0.00794	704121	-	-	-		0.344	0.007169	HMCN1		0.335	0.008844	MBLAC1		-0.338	0.008277	ADCY1		0.395	0.001797	GRAP		0.35	0.006614	GABBR2
-0.375	0.007914	637920	-	-	-		0.342	0.007497	ATP2B1		0.335	0.008844	NDC80		-0.338	0.008256	ZNF341		0.395	0.001797	GRAPL		0.35	0.006619	RBFADN
-0.34	0.007872	720704	-	-	-		0.341	0.007583	ATP6V1G3		0.335	0.008844	NDE1		-0.338	0.008203	DRD5		0.395	0.001797	SLC5A10		0.349	0.006747	OR1H1P
-0.352	0.007825	38663	styrene, 3,4-dichloro-.beta.-nitro- (8ci)	-	-		0.341	0.00761	FAM170A		0.335	0.008844	NIFK		-0.338	0.00819	CAMKV		0.394	0.001821	RTN4		0.346	0.006778	IL17D
-0.346	0.007767	698282	-	-	-		0.341	0.007635	SEZ6L		0.335	0.008844	OR52H1		-0.339	0.008106	SLC8A3		0.393	0.001889	SPR		0.346	0.006817	USP9X
-0.349	0.007748	42972	-	-	-		0.341	0.007718	PKM		0.335	0.008844	PAF1		-0.339	0.008104	CHODL		0.391	0.002015	MCEE		0.346	0.006841	ZNF624
-0.341	0.007693	706189	-	-	-		0.341	0.007725	CCDC8		0.335	0.008844	PCBP3		-0.339	0.008097	PAX1		0.391	0.002015	MPHOSPH10		0.346	0.006845	UBAP1L
-0.356	0.007609	693999	-	-	-		0.339	0.00801	PPP3R2		0.335	0.008844	PYCRL		-0.339	0.008094	FLT3		0.391	0.002015	PAIP2B		0.346	0.006847	CHPT1
-0.342	0.007543	687496	-	-	-		0.339	0.008078	OR5A2		0.335	0.008844	RNF133		-0.339	0.008085	MAPT		0.391	0.002015	ZNF638		0.345	0.006886	KYNU
-0.353	0.007543	731698	-	-	-		0.337	0.008499	MCOLN3		0.335	0.008844	SLC7A6		-0.339	0.008084	SLC30A3		0.389	0.002098	CYP26B1		0.345	0.0069	HORMAD1
-0.37	0.007532	672054	-	-	-		0.336	0.008579	CIR1		0.335	0.008844	TAF13		-0.339	0.008077	WBSCR17		0.389	0.002115	NAGK		0.345	0.006917	SQSTM1
-0.345	0.0075	105546	riboprine(usan)	-	-		0.336	0.008623	SLC22A23		0.335	0.008844	TCEA2		-0.339	0.008065	RNU6-2		0.389	0.002144	CCDC85A		0.344	0.007115	AMDHD1
-0.386	0.00745	730933	-	-	-		0.335	0.008844	ARMC1		0.335	0.008844	TRPV5		-0.34	0.007938	RELN		0.388	0.002221	DYSF		0.347	0.007125	LINC00322
-0.354	0.007441	700862	-	-	-		0.335	0.008844	C2orf15		0.335	0.008844	UQCC3		-0.34	0.00791	SH3BP5		0.387	0.002263	MEIS1-AS3		0.344	0.00719	SGSH
-0.345	0.007438	672120	-	-	-		0.335	0.008844	CUL2		0.332	0.00946	BCS1L		-0.34	0.007905	MYH2		0.387	0.002278	MEIS1		0.346	0.007254	LOC100652871
-0.351	0.007349	718710	-	-	-		0.335	0.008844	FBXO48		0.331	0.009895	UNC45B		-0.34	0.007861	ZSCAN18		0.384	0.002444	MIR216A		0.343	0.007326	RPL7AP36
-0.361	0.007294	709992	-	-	-		0.335	0.008844	FH		0.33	0.009924	SLC12A5		-0.34	0.007819	GSX1		0.384	0.002444	MIR216B		0.345	0.007384	SPRY3
-0.343	0.007231	674196	-	-	-		0.335	0.008844	GIMAP1						-0.34	0.007785	KCND2		0.384	0.002444	MIR217		0.345	0.007408	SHC1P2
-0.346	0.00722	13380	2-(6-methoxy-2-methylquinolin-4-ylthio)benzo[d]thiazole	-	-		0.335	0.008844	KIAA1279						-0.341	0.007737	CHFR		0.384	0.002456	LOC644838		0.342	0.007436	ZNF283
-0.404	0.007162	630825	tetra(4-dimethylaminophenyl)tin	-	-		0.335	0.008844	KPNA3						-0.341	0.007721	RNU6-2		0.384	0.00248	CCDC144B		0.342	0.007465	FAM161A
-0.344	0.007135	708045	-	-	-		0.335	0.008844	MARC1						-0.341	0.007715	MYH11		0.384	0.002482	EFEMP1		0.342	0.007543	LOC339803
-0.347	0.007127	700582	-	-	-		0.335	0.008844	NIFK						-0.341	0.007697	RUNX1T1		0.383	0.002536	EVPLL		0.341	0.007617	LOC646241
-0.356	0.007103	677281	-	-	-		0.335	0.008844	NMNAT1						-0.341	0.007686	RNU6-2		0.383	0.002536	FAM106A		0.341	0.007672	KCNA2
-0.356	0.007079	618315	1,4-naphthalenedione, 5-methoxy-	-	-		0.335	0.008844	PAF1						-0.341	0.007617	NMBR		0.383	0.002536	KRT16P1		0.341	0.007694	PCBP2P2
-0.344	0.007061	677629	-	-	-		0.335	0.008844	PRND						-0.341	0.007582	TP63		0.383	0.002536	LGALS9C		0.341	0.007701	NR0B1
-0.344	0.007055	677697	-	-	-		0.335	0.008844	TAF13						-0.342	0.007568	HTR2B		0.383	0.002536	LOC339240		0.341	0.007719	SGK1
-0.348	0.006951	69577	-	-	-		0.335	0.008844	THEM4						-0.342	0.007552	FAM155A		0.383	0.002536	USP32P2		0.34	0.007801	CFAP61
-0.345	0.006885	354961	-	-	-		0.335	0.008844	UQCC3						-0.342	0.007522	KCNT2		0.383	0.002541	ETAA1		0.339	0.007967	OLFM1
-0.351	0.006853	299922	isovelleral	-	-		0.335	0.008844	ZBTB17						-0.342	0.007501	MIR124-1		0.383	0.002557	EMX1		0.339	0.008064	RHBDL3
-0.346	0.006796	687850	-	-	-		0.334	0.009019	C1orf101						-0.342	0.007428	SYNDIG1		0.381	0.002637	POLE4		0.339	0.008083	MRPL53
-0.346	0.006733	226798	-	-	-		0.333	0.009392	OR51G1						-0.342	0.007402	ZFPM2		0.381	0.002688	GKN2		0.339	0.008146	MYCT1
-0.349	0.006728	727927	-	-	-		0.332	0.009454	ZNF41						-0.343	0.007387	MIR7-3HG		0.38	0.002713	ADORA2B		0.338	0.008208	CPS1-IT1
-0.346	0.006689	603555	-	-	-		0.332	0.009619	OR10V1						-0.343	0.007362	NRG1		0.38	0.002724	OR7E91P		0.341	0.008244	OR1J2
-0.353	0.00664	145016	furazan, bis(p-chlorobenzoyl)-, monooxide (8ci)	-	-		-0.354	0.005463	KIAA1551						-0.343	0.007347	DOK6		0.38	0.002744	DBIL5P2		0.338	0.00825	TOMM7
-0.35	0.00663	601518	-	-	-										-0.343	0.007298	PSD		0.38	0.002744	LOC100132215		0.338	0.008318	LHFPL4
-0.35	0.006568	702378	-	-	-										-0.343	0.007296	VAT1L		0.38	0.002744	OTX1		0.337	0.008424	GKN1
-0.38	0.006548	645330	11h-benzo[a]carbazole-1,4-dione, 7,11-dimethyl-	-	-										-0.343	0.007269	DSCR4		0.38	0.002744	WDPCP		0.34	0.008481	KCNN1
-0.348	0.006511	636675	-	-	-										-0.343	0.007235	DRD2		0.38	0.002746	MDH1		0.337	0.008534	PTGR1
-0.353	0.006488	670130	-	-	-										-0.343	0.00722	TMEM132D		0.38	0.00278	SUCLG1		0.336	0.008568	ANTXR1
-0.354	0.006391	711745	-	-	-										-0.344	0.007148	REEP1		0.38	0.002783	SFXN5		0.339	0.008573	PHKG1P2
-0.351	0.006365	351239	benzene, 1,4-dichloro-2,5-bis(2-nitroethenyl)-	-	-										-0.344	0.00714	CXCL12		0.379	0.002812	M1AP		0.336	0.008658	SLC19A3
-0.352	0.006264	30722	2,4,6-trichloro-5-methylpyrimidine	-	-										-0.344	0.007118	CCDC67		0.379	0.002812	SEMA4F		0.339	0.008701	RPL31P57
-0.421	0.006128	647257	-	-	-										-0.344	0.007103	LINC00261		0.379	0.002829	PRKCE		0.336	0.008744	LOC285696
-0.356	0.006127	746823	-	-	-										-0.344	0.007078	ANXA8L2		0.378	0.002867	TTC19		0.336	0.008775	COX7A2L
-0.35	0.006116	711733	-	-	-										-0.344	0.007078	PTPN20		0.378	0.002891	RAB11FIP5		0.335	0.008782	MRPS11P1
-0.362	0.006081	700861	4h-cyclopenta[c]thiophen-4-one, 1,3-dichloro-	-	-										-0.344	0.007074	MDGA2		0.378	0.002896	MIRLET7I		0.335	0.008807	LOC100287387
-0.35	0.00608	711737	-	-	-										-0.345	0.00703	IL9R		0.378	0.002904	MIR4778		0.338	0.008813	LOC100130157
-0.35	0.006048	708046	-	-	-										-0.345	0.007017	HUNK		0.378	0.00292	EHBP1		0.335	0.008823	B3GAT1
-0.357	0.005977	720147	-	-	-										-0.345	0.006896	PGM5		0.378	0.002943	SPRED2		0.338	0.008865	OR4Q3
-0.351	0.005975	708048	-	-	-										-0.348	0.006837	PSMC2		0.377	0.002967	ACTG2		0.335	0.008899	SYP
-0.351	0.005932	702046	-	-	-										-0.346	0.006784	DCLK1		0.377	0.002967	ALMS1		0.335	0.008941	KLHL41
-0.351	0.005917	62857	apt (radioprotective)	-	-										-0.346	0.006781	SPTBN4		0.377	0.002967	ALMS1P		0.337	0.008955	FLJ00290
-0.355	0.00587	710869	-	-	-										-0.346	0.006753	ADAMTS8		0.377	0.002967	BOLA3		0.335	0.008959	MLIP
-0.352	0.005826	694001	-	-	-										-0.346	0.006736	HTR1A		0.377	0.002967	BOLA3-AS1		0.334	0.009006	C1QTNF6
-0.355	0.005739	690558	-	-	-										-0.346	0.006732	FRMPD4		0.377	0.002967	C2orf78		0.334	0.009094	COMMD1
-0.353	0.005709	680935	-	-	-										-0.346	0.006729	LOC283856		0.377	0.002967	CCT7		0.337	0.009164	GIP
-0.362	0.005681	724623	cyano pyridine -p-ch3	-	-										-0.346	0.006722	ABCF1		0.377	0.002967	DGUOK		0.334	0.00917	THADA
-0.362	0.005654	720707	-	-	-										-0.346	0.006709	EDNRB		0.377	0.002967	DUSP11		0.334	0.009215	FAM24B
-0.353	0.005653	678998	-	-	-										-0.347	0.006673	UBE2L3		0.377	0.002967	EGR4		0.333	0.009301	ROBO2
-0.353	0.005614	660978	2-bromo-8-methoxy-6-methyl-1,4-naphthoquinone	-	-										-0.347	0.006671	CBLN2		0.377	0.002967	FBXO41		0.332	0.0095	XG
-0.363	0.005549	744075	-	-	-										-0.347	0.006658	GPR22		0.377	0.002967	MOB1A		0.332	0.009576	GPC1
-0.36	0.005498	672055	-	-	-										-0.347	0.006657	CA4		0.377	0.002967	MTHFD2		0.335	0.009604	TNPO1P2
-0.354	0.005485	702396	-	-	-										-0.347	0.006655	HTR4		0.377	0.002967	NAT8		0.331	0.009718	SLC7A2
-0.399	0.005481	646125	-	-	-										-0.347	0.006638	C12orf56		0.377	0.002967	NAT8B		0.331	0.009738	TTC28
-0.376	0.005481	734916	-	-	-										-0.347	0.00663	RYR1		0.377	0.002967	PRADC1		0.334	0.009751	RNA5SP353
-0.36	0.005456	763646	;(E)-2-(2-(benzo[d][1,3]dioxol-5-yl)vinyl)-5-(3-methyl-1...	-	-										-0.347	0.006621	HS3ST2		0.377	0.002967	set		0.331	0.009772	AADAC
-0.36	0.005447	604869	-	-	-										-0.347	0.006573	PRDM16		0.377	0.002967	eed		0.331	0.009789	LOC645680
-0.355	0.005327	660334	-	-	-										-0.347	0.006541	SCNN1G		0.377	0.002967			-0.33	0.009948	ARMC6
-0.381	0.005306	771790	-	-	-										-0.348	0.006509	GNAO1		0.377	0.002967	TPRKB		-0.331	0.009697	MKNK2
-0.356	0.005282	707006	-	-	-										-0.348	0.006497	INHBB		0.377	0.003009	NOTO		-0.332	0.009666	CHMP1A
-0.362	0.00528	741425	3,7-di(trifluoromethyl)-2-naftoylquioxaline 1,4-dioxide	-	-										-0.348	0.006485	BHLHE22		0.377	0.003011	CEP68		-0.332	0.009664	USP10
-0.369	0.005185	727282	-	-	-										-0.348	0.006435	NXPH1		0.377	0.003011	RAB1A		-0.332	0.009544	U2AF1
-0.366	0.005177	744060	-	-	-										-0.348	0.006433	CACNA2D3		0.377	0.003015	ACTR2		-0.335	0.009429	POM121L8P
-0.366	0.005161	715682	-	-	-										-0.348	0.006374	PTPRN		0.376	0.003057	SHMT1		-0.333	0.009425	SMIM3
-0.419	0.005119	630823	tetra(4-methoxyphenol)tin	-	-										-0.348	0.006361	EGR4		0.376	0.003088	LOC100129726		-0.333	0.009252	LOC728688
-0.357	0.00511	669158	1-azido-2-formyl-benzo[ij]quinolizin-3-one	-	-										-0.349	0.00632	GDF6		0.376	0.003088	ZFP36L2		-0.334	0.009089	REPIN1
-0.37	0.005041	702323	-	-	-										-0.349	0.006298	KCNJ4		0.376	0.003095	UGP2		-0.335	0.008952	LPAL2
-0.361	0.005008	736740	ortho-topolin riboside	-	-										-0.349	0.006283	KCNK2		0.376	0.003095	VPS54		-0.335	0.008934	FAM89B
-0.358	0.004996	670789	-	-	-										-0.349	0.00627	PAK7		0.376	0.003104	SLC4A5		-0.335	0.008877	DCUN1D2
-0.361	0.004959	100445	tn 16	-	-										-0.349	0.006217	MTMR7		0.376	0.003112	LOC100133985		-0.335	0.008858	MED16
-0.361	0.004925	704280	-	-	-										-0.35	0.00618	SH3GL3		0.375	0.003131	FUNDC2P2		-0.336	0.008638	R3HDM4
-0.359	0.004905	603084	-	-	-										-0.35	0.006163	PTCHD1		0.375	0.003144	PCYOX1		-0.336	0.00857	UFM1
-0.362	0.004903	743910	-	-	-										-0.35	0.006141	WNT1		0.375	0.003156	ANTXR1		-0.337	0.008536	RPL29P6
-0.377	0.0049	718890	-	-	-										-0.35	0.006136	EFCC1		0.374	0.003248	REL		-0.337	0.008525	NDFIP2
-0.374	0.004882	131919	-	-	-										-0.35	0.006136	TMEM132E		0.374	0.00325	AUP1		-0.339	0.008524	DBT
-0.375	0.004848	719667	-	-	-										-0.35	0.006132	ZNF415		0.374	0.00325	C2orf81		-0.338	0.008304	DKFZP434A062
-0.413	0.004835	639501	-	-	-										-0.35	0.006088	DSCR8		0.374	0.00325	CCDC142		-0.338	0.008215	PSD4
-0.362	0.004822	694261	-	-	-										-0.351	0.006009	SLIT3		0.374	0.00325	DCTN1		-0.338	0.008164	CDK6
-0.359	0.00481	708044	-	-	-										-0.351	0.005999	NTF3		0.374	0.00325	DCTN1-AS1		-0.342	0.008064	PIAS4
-0.372	0.004786	744076	-	-	-										-0.351	0.005998	IL9R		0.374	0.00325	DOK1		-0.343	0.007824	FGF12-AS3
-0.369	0.004762	735332	-	-	-										-0.351	0.005987	SFRP4		0.374	0.00325	DQX1		-0.344	0.007669	PRDX2P2
-0.373	0.004694	742071	-	-	-										-0.351	0.005951	RNU6-2		0.374	0.00325	HTRA2		-0.341	0.007641	USP38
-0.363	0.004692	603086	-	-	-										-0.351	0.005923	SYT14		0.374	0.00325	INO80B		-0.341	0.007617	HIST1H2BI
-0.367	0.004567	143342	-	-	-										-0.351	0.005892	LRFN2		0.374	0.00325	INO80B-WBP1		-0.341	0.007592	VCPIP1
-0.364	0.004556	51857	-	-	-										-0.352	0.005888	GHR		0.374	0.00325	LBX2		-0.341	0.007584	CDK2AP2
-0.368	0.004516	702734	-	-	-										-0.352	0.005888	PLXNC1		0.374	0.00325	LBX2-AS1		-0.344	0.007576	HYALP1
-0.368	0.004512	744059	-	-	-										-0.352	0.005877	HCN4		0.374	0.00325	LOXL3		-0.344	0.007548	LOC100129395
-0.368	0.00451	755443	-	-	-										-0.352	0.005864	MMP24		0.374	0.00325	MOGS		-0.342	0.007542	RPS20P6
-0.362	0.004503	270057	hydroxypristimerin	-	-										-0.352	0.005814	KCNC3		0.374	0.00325	MRPL53		-0.342	0.007477	NRBF2P5
-0.362	0.004493	712393	-	-	-										-0.352	0.005805	ZNF385D		0.374	0.00325	PCGF1		-0.342	0.007439	CHCHD7
-0.365	0.004461	372474	-	-	-										-0.353	0.005739	TMEM150C		0.374	0.00325	RTKN		-0.342	0.0074	RBM17
-0.362	0.004439	92937	1h-benzo[a]carbazole-1,4(11h)-dione, 11-methyl-	-	-										-0.353	0.005688	IGDCC3		0.374	0.00325	TLX2		-0.342	0.007392	CDKN2AIP
-0.366	0.004365	13598	-	-	-										-0.353	0.005623	CNGA3		0.374	0.00325	TTC31		-0.346	0.007337	RNA5SP88
-0.413	0.004364	649907	-	-	-										-0.353	0.005611	RBM11		0.374	0.00325	WBP1		-0.346	0.007319	CDC14C
-0.375	0.004362	771480	-	-	-										-0.353	0.005601	NTRK3		0.374	0.00325	WDR54		-0.343	0.007313	TMBIM6
-0.369	0.004315	718721	-	-	-										-0.354	0.005518	ZNF542P		0.374	0.003283	AAK1		-0.346	0.007248	RNA5SP374
-0.37	0.004308	675967	-	-	-										-0.354	0.005486	PPP3R2		0.373	0.003306	SNRPG		-0.343	0.007247	C4orf33
-0.367	0.004236	704886	-	-	-										-0.354	0.005467	SDK2		0.373	0.003323	SLC1A4		-0.344	0.007086	UBA6
-0.423	0.004221	647132	-	-	-										-0.354	0.005463	CYP4F22		0.373	0.003326	ANKRD53		-0.345	0.006991	DHRS1
-0.368	0.004178	670550	-	-	-										-0.355	0.005411	LOC654342		0.373	0.003326	ATP6V1B1		-0.349	0.00675	RNA5SP155
-0.365	0.004173	674701	-	-	-										-0.355	0.005386	TMEM215		0.373	0.003326	CD207		-0.346	0.006689	LOC93622
-0.368	0.004118	742414	c4 ester, carbonyl adjacent to prodigiosine, hcl salt	-	-										-0.355	0.005373	SHISA6		0.373	0.003326	CLEC4F		-0.347	0.006653	NSUN6
-0.371	0.004093	726146	-	-	-										-0.355	0.005356	KCNQ1		0.373	0.003326	FIGLA		-0.347	0.006523	ZDHHC6
-0.365	0.004091	720702	-	-	-										-0.355	0.005351	OR4F3		0.373	0.003326	TEX261		-0.348	0.006484	NET1
-0.369	0.004045	36768	-	-	-										-0.355	0.00533	ZFP82		0.373	0.003326	VAX2		-0.348	0.006405	LOC100132154
-0.383	0.003926	708787	-	-	-										-0.356	0.005282	RNU6-2		0.373	0.003336	C2orf42		-0.348	0.006395	TMED5
-0.39	0.003878	661969	-	-	-										-0.356	0.005272	IL9R		0.373	0.003336	TIA1		-0.349	0.006308	ZCCHC6
-0.368	0.003861	669154	4-azido-2-chloro-3-nitro-quinoline	-	-										-0.356	0.005264	LRRC4B		0.373	0.003367	GFPT1		-0.349	0.006286	GPALPP1
-0.405	0.003861	641106	-	-	-										-0.356	0.005255	RGS6		0.373	0.003367	NFU1		-0.349	0.006279	ACTR3C
-0.368	0.003855	58574	pyrimidine, 2,4,5-trichloro-6-propyl-	-	-										-0.356	0.005247	NKAIN3		0.372	0.003394	C1D		-0.349	0.006201	TRIM56
-0.374	0.003835	720703	-	-	-										-0.357	0.005172	ST8SIA5		0.372	0.003394	PNO1		-0.351	0.005989	PRDX2
-0.398	0.003813	297093	-	-	-										-0.357	0.005152	OR4F16		0.372	0.003394	WDR92		-0.352	0.005884	FOXP4
-0.368	0.003807	677260	-	-	-										-0.357	0.005119	TMEM108		0.372	0.003403	LOC400958		-0.352	0.005823	GPBP1L1
-0.391	0.003795	664948	-	-	-										-0.357	0.005117	ADAMTS2		0.372	0.003423	SNORA36C		-0.352	0.005775	DIAPH1
-0.381	0.003769	720238	-	-	-										-0.357	0.005087	ERBB4		0.372	0.003427	TGFA		-0.352	0.005754	FAM49B
-0.372	0.003763	675371	-	-	-										-0.357	0.005079	NPFFR2		0.372	0.003435	BMP10		-0.353	0.005648	ELF4
-0.415	0.003744	640534	-	-	-										-0.357	0.005077	SNTG2		0.372	0.003466	PELI1		-0.357	0.00556	IGKV1OR10-1
-0.372	0.003731	58573	pyrimidine, 2,4,5-trichloro-6-ethyl-	-	-										-0.357	0.005075	NLGN4X		0.371	0.00348	FAM136A		-0.354	0.005521	SUGT1
-0.378	0.003723	337974	acridine, 9-phenoxy-	-	-										-0.357	0.005054	PGR		0.371	0.003516	LINC00309		-0.354	0.005496	LOC646112
-0.385	0.003707	37432	2-propen-1-one, 3-(2-hydroxyphenyl)-1-phenyl- (9ci)	-	-										-0.358	0.005036	NKAIN4		0.371	0.00353	ADD2		-0.354	0.005457	TAGLN2
-0.373	0.003655	747651	-	-	-										-0.358	0.005013	NALCN		0.371	0.003567	HAAO		-0.357	0.00545	IGHV7-40
-0.396	0.003621	184398	aquayamycin	-	-										-0.358	0.004936	LRP5L		0.37	0.003609	NCOR1		-0.355	0.005388	SUPT3H
-0.379	0.003613	720795	-	-	-										-0.359	0.004904	SLC6A15		0.37	0.003641	LINC01185		-0.356	0.005302	DDX50
-0.389	0.003604	678343	-	-	-										-0.359	0.004865	IL9R		0.369	0.003678	B3GNT2		-0.356	0.005293	SAMD10
-0.373	0.003345	218476	6-thio-.beta.-d-glucopyranose, 6-(dimethylarsinite)	-	-										-0.359	0.004833	VSTM2B		0.369	0.003678	CCT4		-0.357	0.005123	EIF4EBP2
-0.374	0.003284	650599	1,3-isoquinolinedione, 4-[(3,4-dimethoxyphenyl)methylene]-	-	-										-0.36	0.004776	MYOCD		0.369	0.003678	COMMD1		-0.36	0.005065	TECRP2
-0.421	0.003215	669638	-	-	-										-0.36	0.004769	GRIK3		0.369	0.003678	FAM161A		-0.357	0.005048	RALA
-0.381	0.003187	773242	-	-	-										-0.36	0.00476	NTSR1		0.369	0.003678	MIR5192		-0.358	0.005019	WDR37
-0.375	0.003184	706044	-	-	-										-0.36	0.004739	SHISA7		0.369	0.003678	TMEM17		-0.361	0.004935	NRF1
-0.375	0.003174	674312	-	-	-										-0.36	0.004718	OR4F3		0.369	0.00369	C2orf74		-0.359	0.004847	CCBL2
-0.378	0.003122	719244	6a-hydroxysalvinolone	-	-										-0.36	0.004669	ZFP28		0.369	0.00369	LOC339803		-0.363	0.004745	RPL18AP17
-0.41	0.003098	727759	-	-	-										-0.361	0.004656	ZMAT5		0.369	0.003717	SMCR8		-0.363	0.004744	PARP4P2
-0.473	0.00309	13484	-	-	-										-0.361	0.004645	C1orf115		0.369	0.003733	PUS10		-0.36	0.004734	TMEM165
-0.379	0.003042	749292	-	-	-										-0.361	0.004623	CADM2		0.369	0.003735	PPP3R1		-0.36	0.004662	KLF13
-0.394	0.002889	722341	-	-	-										-0.361	0.004566	HMGCLL1		0.368	0.003839	KIAA1841		-0.361	0.004622	NOM1
-0.398	0.002885	26037	-	-	-										-0.362	0.004529	UNCX		0.368	0.003839	PEX13		-0.361	0.004585	FTLP10
-0.379	0.002852	666110	-	-	-										-0.362	0.004473	KCNG1		0.367	0.00391	AHSA2		-0.365	0.004478	DGKZP1
-0.383	0.002754	743528	-	-	-										-0.362	0.004437	SRRM4		0.367	0.00391	SNORA70B		-0.362	0.004445	SPATA33
-0.39	0.002729	720708	-	-	-										-0.362	0.004431	PPP2R2C		0.367	0.00391	USP34		-0.363	0.00436	TMUB1
-0.401	0.002642	725539	1,4-di-n-oxide-2-cyano-3-(4-clhloro)phenylquinoxaline	-	-										-0.363	0.004416	SLC18A2		0.367	0.00391	XPO1		-0.364	0.004283	ELF2
-0.388	0.002601	609259	-	-	-										-0.363	0.004373	OR4F3		0.366	0.00399	HK2		-0.364	0.004273	RGS14
-0.385	0.002599	144988	furazan, di-p-anisoyl-, 2-oxide	-	-										-0.363	0.004343	OR4F16		0.366	0.004022	BCL11A		-0.364	0.004253	PTPRE
-0.385	0.002582	747652	-	-	-										-0.363	0.004338	KIRREL3		0.366	0.004025	CNRIP1		-0.364	0.004211	RASSF1
-0.389	0.002547	707801	-	-	-										-0.364	0.00427	ONECUT3		0.366	0.004037	PAPOLG		-0.365	0.004192	DNM2
-0.383	0.002496	669167	4-azido-2-chloro-3-cyanoquinoline	-	-										-0.364	0.004249	GPR12		0.365	0.004086	FANCL		-0.366	0.00408	NECAP2
-0.384	0.00245	666388	-	-	-										-0.364	0.004197	CUX2		0.365	0.004087	MIR3126		-0.366	0.004064	TMEM102
-0.425	0.002336	617603	1,1-dimethylethyl methyl diester, (z, e)	-	-										-0.364	0.004194	SLC35F3		0.365	0.004154	GKN1		-0.367	0.003943	BCAS2P3
-0.427	0.002221	614496	antineoplastic-d613939	-	-										-0.365	0.004187	C7orf62		0.365	0.00417	ELAC2		-0.368	0.00385	EMC8
-0.391	0.002185	727926	-	-	-										-0.365	0.004161	IL9R		0.365	0.004177	TOP3A		-0.368	0.003799	TUBA8
-0.39	0.002089	58575	pyrimidine, 2,4,5-trichloro-6-isopropyl-	-	-										-0.365	0.004094	FGF4		0.364	0.004205	FBXO48		-0.368	0.003788	NMI
-0.425	0.002072	727365	tpck	-	-										-0.366	0.004065	FOXB1		0.364	0.004219	APLF		-0.369	0.003719	VAMP5
-0.447	0.002068	703452	-	-	-										-0.366	0.00402	EPHA8		0.364	0.004246	PLEK		-0.373	0.003658	OR7E55P
-0.403	0.002051	778540	-	-	-										-0.367	0.003942	TDRP		0.364	0.004302	ZSWIM7		-0.37	0.003612	PARP12
-0.393	0.002048	715266	benzoxazole, 5-chloro-2-(chloromethyl)-	-	-										-0.367	0.003919	SORCS2		0.363	0.004319	PCBP1		-0.37	0.003586	EFNB2
-0.394	0.002015	33570	-	-	-										-0.367	0.003909	NELL1		0.363	0.004341	ARHGAP25		-0.372	0.003383	DGKH
-0.404	0.00199	648648	-	-	-										-0.367	0.0039	FBXO39		0.362	0.00444	PROKR1		-0.373	0.003323	BCL10
-0.392	0.001967	661440	-	-	-										-0.367	0.003895	LAMA1		0.36	0.004785	EML6		-0.373	0.003291	LOC100996740
-0.45	0.001915	627151	-	-	-										-0.367	0.003893	OR4F3		0.359	0.004913	MRPL19		-0.375	0.003185	ATG5
-0.397	0.001851	746821	-	-	-										-0.367	0.003876	C17orf102		0.358	0.00496	FLII		-0.375	0.003164	ING4
-0.413	0.001744	176389	-	-	-										-0.368	0.003789	CKB		0.358	0.00496	MIEF2		-0.375	0.003155	CAAP1
-0.399	0.001744	742415	c2 carbonyl plus ester, prodigiosine	-	-										-0.369	0.003732	BARX1		0.357	0.005068	MIR4432		-0.379	0.003069	SNORD13
-0.4	0.001677	744048	-	-	-										-0.369	0.003715	TIMP3		0.357	0.005165	EVA1A		-0.377	0.002982	CENPW
-0.401	0.001653	742293	-	-	-										-0.369	0.003704	FAM218A		0.356	0.005199	ASPRV1		-0.378	0.002916	SASS6
-0.402	0.001599	714682	-	-	-										-0.369	0.003667	CRISPLD1		0.355	0.005318	PCBP1-AS1		-0.381	0.002899	MAP2K1P1
-0.4	0.001542	676534	-	-	-										-0.37	0.003643	RAI2		0.353	0.00561	ANXA4		-0.379	0.002824	LARP1B
-0.403	0.001531	71097	-	-	-										-0.37	0.003605	NEUROD4		0.353	0.005691	GMCL1		-0.379	0.002814	UCHL3
-0.403	0.00153	698379	-	-	-										-0.37	0.003602	JAKMIP1		0.353	0.005691	MXD1		-0.38	0.002779	FAM73B
-0.408	0.001457	743694	-	-	-										-0.371	0.003497	AMPH		0.353	0.005691	SNRNP27		-0.38	0.002755	KIAA2026
-0.41	0.001246	39789	-	-	-										-0.371	0.003493	TBX18		0.353	0.005721	GCFC2		-0.381	0.002642	PLEKHJ1
-0.409	0.001164	32946	mggh	-	-										-0.371	0.003487	WNT3A		0.351	0.005922	TTC32		-0.382	0.00262	RAB33B
-0.417	0.001143	762611	-	-	-										-0.371	0.003479	KLK7		0.351	0.005964	GLIPR1		-0.382	0.002619	MED30
-0.414	0.001115	727726	-	-	-										-0.371	0.003478	CHGB		0.351	0.005975	CCDC144CP		-0.382	0.002593	MTF2
-0.414	0.001022	708049	piperazine-2,2,5,5-tetracarbonitrile, 3,6-dipropyl-	-	-										-0.371	0.003475	KCNH7		0.351	0.005975	KRT16P3		-0.383	0.002519	AGL
-0.441	0.000956	776971	;3-[5-(2-Phenoxymethyl-benzoimidazol-1-ylmethyl)-[1,3,4]...	-	-										-0.371	0.003473	NETO1		0.351	0.005975	LGALS9B		-0.384	0.002465	RAC2
-0.416	0.00095	705928	-	-	-										-0.372	0.003456	RSPO3		0.35	0.006076	TACR1		-0.386	0.002313	SLC10A7
-0.458	0.000939	649903	-	-	-										-0.372	0.003444	SSTR2		0.35	0.006113	LLGL1		-0.388	0.002203	DR1
-0.439	0.00081	778538	-	-	-										-0.372	0.003417	CDH22		0.35	0.006134	KRR1		-0.388	0.002166	CCDC18
-0.428	0.000723	723906	-	-	-										-0.373	0.003374	ZNF793		0.349	0.006311	HEATR5B		-0.391	0.001991	TIFA
-0.432	0.000714	743562	-	-	-										-0.373	0.003358	OR4F3		0.348	0.006372	CDRT15L2		-0.392	0.001956	RAD51
-0.431	0.000647	712400	sodagnitin a	-	-										-0.373	0.003297	SHROOM2		0.348	0.006455	GPATCH11		-0.392	0.001935	UBE2D3
-0.43	0.000613	660675	-	-	-										-0.374	0.003282	SMPD3		0.347	0.006546	DNAH6		-0.394	0.001831	C10orf12
-0.434	0.000595	755442	-	-	-										-0.374	0.003276	GFRA2		0.347	0.006548	OR11H1		-0.399	0.001742	ADGB
-0.449	0.000519	722812	-	-	-										-0.374	0.003254	CFAP65		0.347	0.006626	STRN		-0.397	0.001687	PRPF38A
-0.435	0.000513	716244	kendomycin	-	-										-0.374	0.003249	NEUROG1		0.347	0.006682	CNTN3		-0.399	0.001598	SEP15
-0.437	0.000476	673650	4-piperidinone, 1-methyl-2,6-bis[(2-nitrophenyl)methylene]-	-	-										-0.374	0.003228	HRH3		0.346	0.006749	FEZ2		-0.401	0.001481	CBWD5
-0.456	0.00047	719210	-	-	-										-0.374	0.003211	GABRA2		0.345	0.006966	EPAS1		-0.408	0.001328	LARP1BP1
-0.438	0.000464	711744	-	-	-										-0.375	0.003197	CLIC2		0.345	0.006972	PIGL		-0.408	0.001216	CASP6
-0.451	0.000303	135929	-	-	-										-0.375	0.003184	CALB1		0.344	0.007101	CRIPT		-0.413	0.001136	HMGN1P28
-0.47	0.000172	677261	-	-	-										-0.375	0.003122	PTENP1		0.344	0.007151	C17orf51		-0.413	0.001046	WTAP
-0.467	0.000168	661254	-	-	-										-0.376	0.003057	ASPG		0.344	0.00716	PIGF		-0.415	0.000977	ABHD18
-0.474	0.000133	251805	butanedioic acid, 2-bromo-3-fluoro-, dimethyl ester	-	-										-0.376	0.003041	TINCR		0.343	0.007224	ATP6V1E2		-0.437	0.00048	TRMT13
-0.485	8.7e-05	716993	4-Piperidinone, 3,5-bis[(2-fluorophenyl)methylene]-, ace...	-	-										-0.376	0.003038	BAIAP3		0.343	0.007224	RHOQ
															-0.377	0.002992	KCNH5		0.343	0.007224	TMEM247
															-0.377	0.002969	LOC100190940		0.342	0.007466	UBB
															-0.377	0.002963	RPL7A		0.342	0.007515	MIR5000
															-0.378	0.002938	STXBP5L		0.342	0.007558	CRIM1
															-0.378	0.002912	EPHA5		0.341	0.007627	CENPV
															-0.378	0.002911	NGF		0.341	0.007696	SNORD49A
															-0.378	0.002887	ANKRD20A11P		0.341	0.007696	SNORD49B
															-0.379	0.002863	ZNF570		0.341	0.007696	SNORD65
															-0.379	0.002805	XKR4		0.341	0.007696	TRPV2
															-0.379	0.002792	GRIA2		0.341	0.007723	MIR1288
															-0.38	0.002775	TRIM37		0.34	0.007787	LRRC75A-AS1
															-0.38	0.002754	OR4F3		0.34	0.007892	TRABD2A
															-0.38	0.002743	NPR3		0.34	0.007931	ROBO2
															-0.38	0.002722	MIR1253		0.339	0.007968	ALKBH5
															-0.38	0.00272	LOC440040		0.338	0.008179	NT5C1B
															-0.381	0.002702	COL5A1		0.338	0.008179	NT5C1B-RDH14
															-0.381	0.002697	PCDH7		0.338	0.008179	RDH14
															-0.381	0.002677	KCNC1		0.336	0.00877	RAD51AP2
															-0.381	0.002674	OR4F16		0.335	0.008894	LOC100288911
															-0.381	0.002668	OR4F16		0.335	0.008948	MON2
															-0.381	0.002661	ARHGDIG		0.335	0.008973	TMSB10
															-0.381	0.002636	TMEM178A		0.335	0.008994	VIT
															-0.382	0.00263	KCNK15		0.334	0.009015	POTEH
															-0.382	0.002615	POU4F2		0.334	0.009061	WDR35
															-0.382	0.002586	LRRC3B		0.333	0.009345	LRRC75A
															-0.382	0.002585	ST8SIA2		0.332	0.009497	C12orf61
															-0.382	0.002572	COX6B2		0.332	0.009523	NDUFAF7
															-0.382	0.002567	OR4F3		0.332	0.009523	PRKD3
															-0.383	0.002552	WNT7A		0.331	0.00976	CEBPZ
															-0.383	0.002541	ANOS1		-0.336	0.008606	SLC38A8
															-0.383	0.002533	PLD5		-0.337	0.008496	LOC146513
															-0.383	0.002515	CAMK2B		-0.337	0.008496	LOC732275
															-0.384	0.002458	GPR83		-0.339	0.008039	DNAAF1
															-0.384	0.002444	IL9R		-0.34	0.007954	FENDRR
															-0.384	0.002424	GPR149		-0.34	0.007904	FLJ30679
															-0.385	0.002417	CDH8		-0.34	0.007904	FOXC2
															-0.386	0.00235	ALS2CR11		-0.34	0.007904	FOXF1
															-0.387	0.002273	ADHFE1		-0.34	0.007904	FOXL1
															-0.387	0.002264	CRMP1		-0.34	0.007904	MTHFSD
															-0.387	0.002249	ADGRG2		-0.34	0.007825	MBTPS1
															-0.387	0.002246	NMNAT2		-0.34	0.007776	HSDL1
															-0.387	0.002229	AVPR1A		-0.342	0.007556	C16orf95
															-0.388	0.002221	KCNJ6		-0.342	0.007482	LOC100287036
															-0.388	0.002182	PXDN		-0.345	0.006968	TAF1C
															-0.389	0.002157	SLC6A1		-0.345	0.006943	KLHDC4
															-0.389	0.002146	VGLL2		-0.345	0.006888	CBWD1
															-0.389	0.002136	FSTL4		-0.345	0.006888	DDX11L5
															-0.389	0.002115	DGKK		-0.345	0.006888	FAM138C
															-0.39	0.002095	OR4F16		-0.345	0.006888	FOXD4
															-0.39	0.002087	HS3ST4		-0.345	0.006888	WASH1
															-0.39	0.002048	ADCY5		-0.346	0.006755	SLC7A5
															-0.39	0.00204	SCRT1		-0.347	0.006649	ADAD2
															-0.39	0.002039	CACNB2		-0.347	0.006649	KCNG4
															-0.391	0.002026	TUB		-0.347	0.006647	CA5A
															-0.391	0.00202	OR4F3		-0.347	0.006539	COX4I1
															-0.391	0.002011	SLC35F1		-0.349	0.006339	BANP
															-0.392	0.001969	FLT4		-0.349	0.006211	FBXO31
															-0.392	0.001949	CELF4		-0.353	0.005718	ACSF3
															-0.392	0.001933	ZNF229		-0.353	0.005718	CDH15
															-0.393	0.001903	CTNND2		-0.353	0.005718	LINC00304
															-0.393	0.001889	KHDRBS2		-0.353	0.005718	LOC400558
															-0.394	0.001861	OR4F16		-0.353	0.005718	SLC22A31
															-0.394	0.001853	ZNF135		-0.353	0.005718	ZNF778
															-0.394	0.001826	FAM171A2		-0.353	0.005675	MAP1LC3B
															-0.395	0.001796	WNK3		-0.353	0.005656	IRF8
															-0.395	0.001769	CHRNA3		-0.353	0.005615	JPH3
															-0.396	0.001758	ITGA9		-0.354	0.005501	CBFA2T3
															-0.396	0.001758	SLITRK3		-0.354	0.005459	MIR5189
															-0.396	0.001751	CYP26B1		-0.354	0.005459	ZFPM1
															-0.396	0.001743	PDE4C		-0.354	0.005459	ZNF469
															-0.396	0.001739	ELAVL3		-0.355	0.005355	ZCCHC14
															-0.396	0.001722	NPY2R		-0.356	0.005301	APRT
															-0.396	0.001719	SLC6A3		-0.356	0.005301	CDT1
															-0.396	0.001716	SCTR		-0.356	0.005301	GALNS
															-0.397	0.00169	RFX6		-0.356	0.005301	PABPN1L
															-0.397	0.001684	ZNF471		-0.356	0.005301	TRAPPC2L
															-0.397	0.001678	IL9R		-0.357	0.005063	PIEZO1
															-0.397	0.001676	IGLON5		-0.359	0.00491	CTU2
															-0.397	0.001662	RNU6-2		-0.359	0.00491	CYBA
															-0.398	0.001651	FGF3		-0.359	0.00491	IL17C
															-0.398	0.001651	IL9R		-0.359	0.00491	MIR4722
															-0.398	0.001649	LOC441052		-0.359	0.00491	MVD
															-0.398	0.001626	FAM95A		-0.359	0.00491	RNF166
															-0.398	0.00162	CRHR2		-0.359	0.00491	SNAI3
															-0.398	0.001616	KCNA7		-0.359	0.00491	SNAI3-AS1
															-0.399	0.001604	DLK1		-0.359	0.00491	ZC3H18
															-0.399	0.001603	MLNR		-0.363	0.004405	EMC8
															-0.399	0.001603	CACNG3		-0.364	0.004208	WFDC1
															-0.399	0.001602	IGF2BP1		-0.37	0.003592	ATP2C2
															-0.399	0.001571	RNU6-2		-0.373	0.003374	ZDHHC7
															-0.4	0.00155	SLC1A2		-0.373	0.003341	KIAA0513
															-0.4	0.001545	SGCZ		-0.376	0.00303	FAM92B
															-0.4	0.001525	TRPA1		-0.377	0.002986	TLDC1
															-0.401	0.001505	OPCML		-0.378	0.002905	CRISPLD2
															-0.401	0.00149	HTR1E		-0.379	0.002861	COTL1
															-0.401	0.001489	KIF26A		-0.379	0.002861	KLHL36
															-0.401	0.001486	DSCAM		-0.379	0.002838	USP10
															-0.402	0.001448	TACR3		-0.385	0.002404	LOC400548
															-0.402	0.001446	NDRG4		-0.387	0.002244	LINC00311
															-0.402	0.001441	JPH3		-0.387	0.002244	MIR5093
															-0.402	0.001436	SNCAIP
															-0.403	0.001417	ASCL1
															-0.403	0.001404	NPTX2
															-0.405	0.001335	SKOR1
															-0.405	0.001328	SFRP1
															-0.407	0.001252	BHLHE23
															-0.407	0.001233	RAX
															-0.408	0.001198	CHRNA4
															-0.408	0.001197	RNU6-2
															-0.409	0.001184	SYT10
															-0.409	0.001181	CHAT
															-0.411	0.001122	GALNT13
															-0.412	0.00107	RNU6-2
															-0.413	0.001045	BMP3
															-0.413	0.001024	TM6SF1
															-0.414	0.000997	OR4F3
															-0.414	0.000997	KCNK12
															-0.415	0.000978	GLRA3
															-0.415	0.000971	TRIM71
															-0.415	0.000969	ITGA8
															-0.416	0.000955	SLC47A1
															-0.417	0.000918	DLX5
															-0.418	0.000884	FAM19A4
															-0.42	0.000849	GALR1
															-0.42	0.000844	CHGA
															-0.42	0.000837	COLEC12
															-0.421	0.000821	CHST8
															-0.421	0.000816	KCNK9
															-0.421	0.000808	SORCS3
															-0.421	0.000804	ROBO3
															-0.422	0.000793	SLC9A3
															-0.422	0.000781	FBN2
															-0.423	0.000765	NPAS4
															-0.423	0.000759	DBX2
															-0.423	0.000758	KDR
															-0.424	0.000725	RNU6-2
															-0.426	0.000698	PENK
															-0.426	0.000693	HS6ST3
															-0.426	0.000685	ANKRD34C
															-0.426	0.000681	NXPH2
															-0.428	0.000649	ZFR2
															-0.429	0.000627	IL9R
															-0.43	0.000615	UTF1
															-0.43	0.000611	NKX2-4
															-0.431	0.000581	ANKRD30BL
															-0.432	0.000562	RNF212
															-0.432	0.00056	OR4F3
															-0.433	0.000556	IL9R
															-0.433	0.000549	RNU6-2
															-0.433	0.000541	MIR9-3HG
															-0.434	0.000529	HTR1B
															-0.435	0.000511	NPTX1
															-0.437	0.000488	OPRK1
															-0.437	0.000479	LRP3
															-0.437	0.000479	C1QL2
															-0.437	0.000476	OR4F16
															-0.438	0.000468	TPTE
															-0.439	0.000443	CLVS2
															-0.44	0.000433	MMD2
															-0.44	0.000432	PRMT8
															-0.453	0.000279	MIR663AHG
															-0.456	0.000251	OR4F3
															-0.458	0.000233	GABBR2
															-0.46	0.000219	SNAP91
															-0.461	0.00021	OR4F3
															-0.461	0.000209	EYA4
															-0.464	0.000191	P2RX2
															-0.464	0.000185	MYOD1
															-0.466	0.000175	GPR6
															-0.471	0.000147	ADRA1D
															-0.478	0.000114	RNU6-2
															-0.478	0.000114	OR4F3
															-0.478	0.000111	SERTM1
															-0.48	0.000103	SLC32A1
															-0.481	0.000102	TNFSF11
															-0.481	0.000101	MIR124-3
															-0.481	9.9e-05	FAM150A
															-0.488	7.6e-05	CPLX2
															-0.494	5.9e-05	IL9R
															-0.499	5e-05	NR0B1
															-0.503	4.2e-05	DPP10
															-0.509	3.3e-05	MIR129-2
															-0.51	3.1e-05	IGF2
															-0.511	3.1e-05	SPHKAP
															-0.513	2.8e-05	TRPC6
															-0.513	2.8e-05	ADCYAP1
															-0.517	2.3e-05	NCAN
															-0.525	1.7e-05	IGF2
															-0.534	1.1e-05	RYR2
